# Supplementary material for: Junction Formation and Leakage Current Suppression in Planar High-Purity Germanium Detectors for Low-Energy X-Ray Detection
Source: Materials (Basel). 2026 Jul 13;19(14):3008. doi: 10.3390/ma19143008 (PMC13412493; doi:10.3390/ma19143008)
Supplement: Supplementary file 1 [file materials-19-03008-s001.zip]

Archive with 1 entries (1 files):
- materials-4382368-supplementary.pdf
